# Supplementary material for: The Morphology of the Rare Beetle Silphopsyllus desmanae (Leiodidae), a Commensal of the Semiaquatic Russian Desman
Source: J Morphol. 2025 Feb 26;286(3):e70031. doi: 10.1002/jmor.70031 (PMC11865005; doi:10.1002/jmor.70031)
Supplement: Supplementary file 4 — S4: Character state matrix. [file JMOR-286-e70031-s003.nex]

#NEXUS

[ File saved by NDE version 0.5.0, Mon Sep 23 17:11:49 2024 ]

BEGIN TAXA;
	DIMENSIONS NTAX=25;
	TAXLABELS
		'Agyrtes castaneus'
		'Catops hilleri'
		'Anemadus strigosus'
		'Speonemadus vandalitae'
		'Mesocatops japonicus'
		'Sciodrepoides watsoni'
		'Ptomaphagus sericatus'
		'Nargus wilkini'
		'Nemadus colonoides'
		'Choleva angustata'
		'Antrocharis querilhaci'
		'Sophrochaeta insignis'
		'Leptinus testaceus'
		'Leptinillus validus'
		'Silphopsyllus desmanae'
		'Platypsyllus castoris'
		'Colon brunneum'
		'Anisotoma humeralis'
		'Liodopria serricorne'
		'Agathidium atrum'
		'Amphicyllis globus'
		'Dermatohomoeus terrenus'
		'Pseudcolenis hilleri'
		'Leiodes sp.'
		'Afropelates sp'
		;
ENDBLOCK;

BEGIN CHARACTERS;
	DIMENSIONS NCHAR=105;
	FORMAT DATATYPE=STANDARD MISSING=? GAP=- SYMBOLS="0123456789AB";
	CHARLABELS
		[1] 'Structure of head capsule'
		[2] 'Head capsule in lateral view'
		[3] 'Vertex and occiput'
		[4] 'Ctenidial setae along posterior margin of vertex'
		[5] 'Supraocular groove along upper mesal margin of eye'
		[6] 'In lateral view, middle of eye'
		[7] 'Distance between eye (or ocular prominence if eyes are lacking but their sites marked by an elevated area) and mandibular base'
		[8] 'Distance between eye (or ocular prominence if eyes are lacking but their sites marked by an elevated area) and antennal fossa'
		[9] 'Frontoclypeal border'
		[10] 'Width of clypeus (scored in females, if in males clypeus modified)'
		[11] 'Antennal insertions'
		[12] 'Supraantennal ridges'
		[13] 'Antennal sulcus or at least distinct, smooth impression along anterior (and often extending toward lateroventral) margin of eye'
		[14] 'Border between tempora and occiput'
		[15] 'Cephalic cavity to receive maxillary palp'
		[16] 'Neck region of head'
		[17] 'Width of neck region of head'
		[18] 'Neck region narrower than anterior portion of head'
		[19] 'Lateral components of tentorium anterior to tentorial bridge'
		[20] 'Anterolateral regions of submentum'
		[21] 'Lateral submental ''sutures'''
		[22] 'Submentum delimited by lateral ''''sutures'''
		[23] 'Gular sutures'
		[24] 'Largest width of gular plate at posterior margin of head'
		[25] 'Width of labrum'
		[26] 'Mandibles (scored in females, if males have obviously modified mandibles)'
		[27] 'Mesal mandibular tooth/teeth'
		[28] Prostheca
		[29] 'Mandibular mola'
		[30] 'Long patch or row of numerous setae along lateral or laterodorsal mandibular margin extending from base to at least middle of mandible, usually farther'
		[31] 'Long subapical or submedian seta on maxillary palpifer'
		[32] 'Maxillary palpomere 2'
		[33] 'Maxillary palpomere 3'
		[34] 'Maxillary palpomere 4'
		[35] 'Setae on maxillary palpomere 4'
		[36] 'Ventral field of dense slender sensilla forming fishbone pattern on maxillary palpomere 4'
		[37] 'Setal fringes of galea and lacinia'
		[38] 'Length of galea'
		[39] 'Single lacinial apex'
		[40] 'Mentum (sclerotized region)'
		[41] 'Lateral lobes of mentum projecting posteriorly'
		[42] 'Anterior margin of mentum'
		[43] 'Insertions of labial palps'
		[44] 'Labial palpomere 1'
		[45] 'Labial palpomere 2'
		[46] 'Antennal insertion'
		[47] Antenna
		[48] 'Antennomere 7'
		[49] 'Periarticular gutters on antennomeres 7, 9 and 10 or 8-10'
		[50] 'Form of periarticular gutters on distal antennomeres'
		[51] 'Internal ''vesicles'' inside antennomeres 7, 9 and 10 or 8-10'
		[52] 'Antennomere 10'
		[53] 'Cervical sclerites'
		[54] 'Dorsolateral groove on pronotum to receive antenna'
		[55] 'Transverse ridges (strigae) densely covering pronotal disc'
		[56] 'Width of hypomeron in ventral view'
		[57] 'Notosternal sutures'
		[58] 'Precoxal region of prosternum'
		[59] 'Shape of anterior prosternal margin'
		[60] 'Procoxal cavities'
		[61] 'Length of prosternum (excl. presternal plates and prosternal plate)'
		[62] 'Relative width of exposed portion of mesoscutellar shield'
		[63] 'Multiple setae on mesoscutellar shield'
		[64] 'Dense transverse ridges (=strigae) on elytra'
		[65] 'Elytral epipleurae'
		[66] 'Placement of mesocoxal cavities'
		[67] Protrochantin
		[68] Mesotrochantin
		[69] 'Placement of mesoventral process'
		[70] 'Shape of mesoventral process between mesocoxae'
		[71] 'Subtriangular mesoventral process'
		[72] 'Subtrapezoidal and broadest anteriorly mesoventral  process'
		[73] 'Mesoventral process in lateral view'
		[74] 'Sides of mesoventral process'
		[75] 'Posterior margin of mesoventral intercoxal process'
		[76] 'Anterior metaventral process'
		[77] Metanepisterna
		[78] 'Posterior admetacoxal margin of metaventrite'
		[79] 'Deep and narrow median notch or emargination in posterior margin of intermetacoxal katepisternum'
		[80] 'Paracoxal sutures on metaventrite'
		[81] Metendosternite
		[82] 'Stalk in Y-, T- or cross-shaped metendosternite'
		[83] Metascutum
		[84] 'Exposed portion of procoxa'
		[85] 'Length of procoxa'
		[86] Mesocoxa
		[87] 'Length of mesocoxa'
		[88] 'Shape of metacoxa'
		[89] 'Adfemoral articulating margin of mesotrochanters (and often also protrochanters)'
		[90] 'Sparse robust spines unevenly distributed on entire length of at least mesotibiae (often in all tibiae)'
		[91] 'Serrate (or at least tricuspidate) spurs on apices of all tibiae'
		[92] 'Tarsal formula'
		[93] 'Tarsal formula same in males and females'
		[94] 'Tarsal formula different in males and females'
		[95] 'Protarsi in females'
		[96] 'Protarsi in males'
		[97] 'Intersegmental abdominal membranes'
		[98] 'Tergites exposed when abdomen is fully stretched'
		[99] 'Spiculum ventrale (median proximal projection) of female sternite VIII'
		[100] Gonostylus
		[101] Spermatheca
		[102] 'Aedeagal orifice (= basal foramen) [and parameral bases, if present]'
		[103] Parameres
		[104] 'Annulate phallobase (= basal piece) embracing median lobe of aedeagus, on which parameres are inserted'
		[105] 'Arcuate basal piece at base of parameral insertion, below orifice of aedeagus'
		;
	STATELABELS
		1
			'anterior region and neck nearly in one plane'
			'with oblique but distinct angle (convex dorsally) between anterior region and neck',
		2
			'approximately hourglass-shaped, clearly subdivided into posterior and anterior regions by dorsal and ventral impressions '
			'wedge-shaped, approximately gradually broadening posteriorly',
		3
			confluent
			'demarcated by sharply marked posteriorly-projecting transverse ridge (vertexal crest) that tightly adheres to anterior pronotal margin',
		4
			'absent '
			'present ',
		5
			'absent '
			'present ',
		6
			'at or above middle of head height'
			'below middle of head height',
		7
			'longer than distance between eye and posterior margin of temple'
			'shorter than distance between eye and posterior margin of temple '
			'subequal to distance between eye and posterior margin of temple ',
		8
			'longer than distance between eye and posterior margin of temple'
			'subequal to distance between eye and posterior margin of temple'
			'shorter than distance between eye and posterior margin of temple',
		9
			'not marked'
			'marked by distinct inflection'
			'not marked on surface or marked as a fine ridge, in both cases internal ridge visible through cuticle',
		10
			'3-6 times as wide as long'
			'ca. 8 times as wide as long '
			'10 times and more as wide as long'
			'2-2.5 times as broad as long'
			'1-1.5 times as broad as long',
		11
			'close to anterior tentorial pits and to internal frontoclypeal ridge'
			'shifted strongly posteriorly and distant from anterior tentorial pits and interior frontoclypeal ridge',
		12
			'directed anteromesally and anteriorly broadly separated'
			'directed mesally but not extending beyond antennal insertions and not forming one transverse ridge'
			'forming circular or semicircular edges of antennal fossae',
		13
			'absent '
			'present ',
		14
			'not marked or marked only by different surface sculpture and/or setation'
			'marked by abrupt or gradual narrowing',
		15
			'absent '
			'present, ventrolateral',
		16
			'clearly defined but short, not forming large ball-and-socket joint with prothorax'
			'not differentiated, head gradually narrowing from posterior margins of eyes (but a short occipital collar may be present)',
		17
			'subequal in width to anterior region of head excluding eyes'
			'distinctly narrower than anterior region of head',
		18
			'distinctly broader than half width of anterior portion of head'
			'as broad as 1/3-1/4 width of anterior region of head',
		19
			'with laminatentoria connected at middle '
			'not connected',
		20
			'not projecting anteriorly or only weakly convex anterolaterally '
			'projecting anteriorly, anterolaterally or laterally forming anterolateral lobes ',
		21
			absent
			present,
		22
			subtriangular
			subtrapezoidal
			subrectangular,
		23
			'narrowly separated'
			'broadly separated'
			'obliterated at least at and partly behind posterior tentorial pits / area of insertion of posterior tentorial arms',
		24
			'subequal to 1/3 width of occiput / neck region '
			'at least as wide as half width of occiput / neck region'
			'gular plate indiscernible or not demarcated laterally',
		25
			'subequal to width of mentum, clearly much narrower than width of entire maxillary-labral complex'
			'1.5-2 times as broad as mentum and subequal to width of maxillary-labial complex'
			'distinctly narrower than mentum',
		26
			'symmetrical or nearly so '
			'left and right mandible differing in shape',
		27
			absent
			'1-2, situated on mesal margin (sometimes twisted ventrad or dorsad) near median coronal plane of mandible'
			'multiple (at least 3) teeth arranged in row on mesal margin near median coronal plane of mandible',
		28
			'present '
			absent,
		29
			absent
			'present ',
		30
			'absent (a few sparse setae may be present)'
			'present ',
		31
			'present; if other setae are present, they do not form brush and are not similar in length (one seta stands out as the longest)'
			absent,
		32
			'strongly elongate, clearly more than twice as long as broad '
			'short, less than twice as long as broad ',
		33
			'enlarged in relation to remaining palpomeres, not pedunculate, broadening distally, with nearly straight lateral margins'
			'not enlarged in relation to remaining palpomeres, subcylindrical or indistinctly clavate'
			annulate,
		34
			subconical
			'subuliform, fusiform or nearly cylindrical, strongly elongate, with rounded or truncate blunt apex',
		35
			'conspicuously dense, almost evenly distributed'
			'sparse, almost evenly distributed '
			'present and variously dense in basal half or 2/3, absent in distal region'
			absent,
		36
			'absent '
			'present ',
		37
			'composed mainly of large number of thin setae (usually clearly more than 30) '
			'on galea mainly with thin setae, on lacinia mainly distinctly thickened, robust setae',
		38
			'subequal to length of stipes'
			'much longer than stipes',
		39
			'inconspicuous, narrow and not particularly robust'
			'thick and claw-like, strongly sclerotized and robust ',
		40
			'subquadrate or transversely subrectangular'
			trapezoidal,
		41
			'absent '
			'present ',
		42
			'straight or weakly arcuate'
			'distinctly but evenly and not conspicuously deeply concave ',
		43
			'separated by at most two diameters of palpomere 2'
			'separated by 3-4 diameters of palpomere 2 ',
		44
			'nearly annulate, much broader than long'
			'1-2 times as long as broad, not longer than 2'
			'2-3 times as long as broad, shorter than 2'
			'elongate,  distinctly longer than 2',
		45
			subcylindrical
			'distinctly clavate',
		46
			'anterolateral (not ventral), fully exposed in lateral view (but not in dorsal view)'
			'anterior or anteromedian and lateroventral, visible in lateral view'
			'anterior or anteromedian and dorsolateral, partly exposed in dorsal and lateral view'
			'anterior and almost entirely dorsal or dorsolateral, always fully exposed in dorsal view'
			'posterolateral, exposed in posterolateral view',
		47
			'composed of 11 antennomeres '
			'composed of 9 antennomeres',
		48
			'not enlarged, at least narrower than 8 '
			'enlarged, longer, or broader, or longer and broader than 6 and 8',
		49
			'absent '
			'present ',
		50
			'enclosed '
			'open ',
		51
			'present '
			'absent ',
		52
			'symmetrical or nearly so at least in females '
			'in both sexes asymmetrical, projecting laterally so that antennomere 11 appears as inserted on side of its apex ',
		53
			'weakly sclerotized, poorly distinguishable from surrounding membrane'
			'strongly sclerotized, much darker than surrounding membranes, with cearly defined margins'
			absent,
		54
			'absent '
			'present ',
		55
			'absent '
			'present ',
		56
			'subequal to half width of furcasternum'
			'1.5-2 times as broad as half width of furcasternum',
		57
			'present, complete or almost complete'
			'indiscernible or vestigial, marked only as barely discernible notches at anterior sternal margin',
		58
			'much shorter than coxal rests'
			'much longer than coxal rests',
		59
			'at middle not strongly projecting anteriorly; concave, straight or weakly, evenly convex '
			'at middle strongly projecting anteriorly',
		60
			'not separated or separated by weakly elevated longitudinal ridge hidden between procoxae'
			'separated by strongly elevated intercoxal process'
			'separated by weakly elevated but sharply delimited subtriangular process with rounded or pointed apex',
		61
			'clearly less than half length of pronotum'
			'as long as half length of pronotum or longer',
		62
			'much narrower than 1/3 combined width of elytra'
			'subequal to 1/3 combined width of elytra '
			'nearly as broad as entire elytral base',
		63
			absent
			present,
		64
			'absent '
			'present ',
		65
			'inconspicuously narrow or virtually absent'
			'conspicuously broad, at least anteriorly',
		66
			'distinctly closer to lateral margins of mesothorax than to its middle'
			'closer to middle than to lateral margins of mesoventrite '
			'approximately at middle between lateral margin and midline of mesoventrite',
		67
			exposed
			concealed,
		68
			'exposed '
			concealed,
		69
			'mostly between mesocoxae'
			'mostly between and/or in front of mesocoxal bases',
		70
			'carinate or subcarinate'
			'subtriangular, distinctly narrowing posterad'
			'subtrapezoidal, broadest anteriorly',
		71
			'strongly elongate'
			'about as long as broad'
			'clearly broader than long',
		72
			'1.5-2 times as long as broad'
			'strongly elongate, 3-5 times as long as broad'
			'strongly transverse',
		73
			'in front of mesocoxae weakly elevated or absent'
			'in front of mesocoxae distinctly elevated',
		74
			'not expanding lateraly to overhang mesal coxal margins'
			'ventral surface expanded laterally and enclosing mesal regions of mesocoxae (process inversely T-shaped in cross-section)',
		75
			'fused with metaventrite'
			'clearly separated from metaventrite',
		76
			absent
			'broad, subtrapezoidal with truncate anterior margin or subquadrate'
			'narrow, subrectangular, subtrapezoidal, subtriangular or anteriorly rounded'
			'broad, subtriangular, with narrow and pointed or narrowly rounded apex',
		77
			'demarcated from metaventrite'
			'fused with metaventrite',
		78
			'arcuate or weakly sinuate'
			'straight or nearly so',
		79
			'absent '
			'present ',
		80
			'absent '
			'clearly marked on surface ',
		81
			'Y-shaped with narrow and at least slightly elongate stalk'
			'T-shaped, with distal region transverse'
			'cross-shaped, with transverse lateral arms distant from apex of median projection, which is nearly as broad as stalk',
		82
			'at most 3 times as long as broad'
			'slender, 5 and more time as long as broad ',
		83
			'laterally not overlapping meso- and metapleural regions'
			'laterally overlapping meso- and metapleural regions',
		84
			'subglobose or only slightly elongate'
			'subconical, broadest proximally, strongly projecting ventrally'
			'suboval, strongly elongate but also strongly narrowing proximally and distally',
		85
			'at most as long as half length of profemur'
			'conspicuously large, longer than half length of profemur',
		86
			oval
			'subconical, broadest in basal half and elongate'
			subglobose,
		87
			'conspicuously long, much longer than half length of mesofemur'
			'small, at most as long as half width of mesofemur',
		88
			'in ventral view subtriangular'
			'in ventral view subrectangular',
		89
			'distinctly shorter than basal articulating margin of femur, so that posterodorsal region of femoral base is protruding mesally over trochanter'
			'as long as or slightly longer than basal articulating margin of femur',
		90
			absent
			present,
		91
			'absent '
			'present ',
		92
			'same in males and females '
			'different in males and females ',
		93
			'5-5-5 '
			'5-5-4'
			'5-4-4',
		94
			'in males 5-5-4, in females 5-4-4 '
			'in males 5-5-5, in females 4-5-5 '
			'in males 5-5-4, in females 4-4-4',
		95
			'distinctly flattened and broadened'
			'not flattened and broadened',
		96
			'not broadened and flattened '
			'distinctly broadened and flattened',
		97
			'lacking dense and regular brick-wall pattern of minute sclerites smooth '
			'with dense and regular brick-wall pattern of minute sclerites ',
		98
			'none or only tip of last visible'
			'more than one',
		99
			'absent '
			'present ',
		100
			present
			'absent ',
		101
			sclerotized
			unsclerotized,
		102
			'on ventral or dorsal surface and in proximal half of median lobe '
			'on basal surface of median lobe (scored as basal even if median lobe is curved)',
		103
			present
			'absent ',
		104
			'absent '
			'present ',
		105
			absent
			'present ',
	;
	MATRIX
		'Agyrtes castaneus'          0100002211 0001000-01 1110000011 0111310001 0003110011 1010000001 0000120001 0-00130111 1101000011 000-110000 10101
		'Catops hilleri'             1010010003 0201001100 1111200011 0000200011 0011020110 0010000000 0010100101 1-00100010 2101111101 000-010010 01010
		'Anemadus strigosus'         1010010023 0201001100 1111200011 0000201011 0011020110 0010000000 0011100101 1-10100010 2101111101 000-010010 01010
		'Speonemadus vandalitae'     1010010023 0201001100 1111200011 0000201011 0011020110 0010010000 0011100101 1-10100010 2101111101 000-010010 01010
		'Mesocatops japonicus'       1010010003 0201001100 1111200011 0100201011 0010020110 0010000000 0010100101 1-00100000 2101111101 000-010010 01010
		'Sciodrepoides watsoni'      1010010003 0201001100 1111200011 0000201011 0011020110 0010000000 0010100101 1-00100000 2101111101 000-010010 01010
		'Ptomaphagus sericatus'      1010010003 0201001101 1111201011 0100201011 0013020110 0010100000 0011100102 -110130000 2101111101 000-010000 01010
		'Nargus wilkini'             1010010023 0201001100 1111202011 0000201011 0001020110 0010010000 0010100101 0-00100000 2101111101 000-010010 01010
		'Nemadus colonoides'         1010010023 0201001100 0-11201011 0100201011 0000020110 0010000000 0011100101 0-10100010 2101111101 000-010010 01010
		'Choleva angustata'          1010010023 0201001100 1111212011 0000200011 0003020110 0010010000 0010100101 1-00100000 2101111100 000-010010 01010
		'Antrocharis querilhaci'     11000---23 1201000-00 1110212010 0000201011 0013020110 0010000000 1111100101 0-01100110 0101001000 11-1010011 01010
		'Sophrochaeta insignis'      11000---23 1201000-00 0-10201010 0000201111 0003020110 0010010000 0010100101 0-10100110 0001001001 11-1010011 01010
		'Leptinus testaceus'         01100---22 1101001010 1211100010 0110100000 101000000- 1020110102 1111110000 --10001110 0010021101 000-010000 01000
		'Leptinillus validus'        01100---20 1101001010 1211100010 0110100001 101000000- 1020010101 1011110002 --01101110 0010021101 000-010000 01000
		'Silphopsyllus desmanae'     01100---20 1101001010 1211100010 0110100000 101000000- 1020010101 1010110002 --01101110 0010021101 000-010100 0100?
		'Platypsyllus castoris'      01110---20 1101101010 1222100100 1110101000 111004100- 1-21010101 1110011002 -001101110 0010021101 000-010100 01000
		'Colon brunneum'             1100010100 0200010-00 0-22001101 0100301101 0000020010 0000001000 0010120101 0-11120100 0001001111 100-011000 11000
		'Anisotoma humeralis'        1100001213 0011000-00 1000000011 0110100001 0011110110 0110011001 0000100001 1-00110110 0101000001 01-0100000 01000
		'Liodopria serricorne'       1100001213 0011000-01 1000000011 0120100001 0003110110 0110011011 0000100012 -200110110 0101000001 01-2100000 01010
		'Agathidium atrum'           1100101200 0011000-01 1000000011 0110100001 0003010110 0010011001 0000100001 2-00110110 0101000001 01-0100000 01010
		'Amphicyllis globus'         1100101213 0011000-01 1000001011 0120100001 0013110010 0010011011 0000100012 -200110110 0101000001 01-2110000 01010
		'Dermatohomoeus terrenus'    1100001223 0010000-01 1100001011 0111300001 0002110110 0010011010 0000100012 -200110110 0001000001 002-100010 01000
		'Pseudcolenis hilleri'       1100001223 0010000-01 1100000011 0111300001 0003010110 0010011010 0001100002 -200010110 0001000001 002-100010 01000
		'Leiodes sp.'                1100001223 0001000-01 0-20011011 0111100001 0012010110 0010000000 0000100001 0-00130110 0101000001 001-110010 01000
		'Afropelates sp'             1100002114 0200000-01 1120001011 00?1101001 0001130110 1010000000 0000100001 0-00130110 1101001000 000-010100 11001
	;
ENDBLOCK;

BEGIN ASSUMPTIONS;
	OPTIONS DEFTYPE=UNORD POLYTCOUNT=MINSTEPS;
ENDBLOCK;

BEGIN NOTES;
	[Taxon comments]

	[Character comments]

	[Character state comments]

	[Attribute comments]

	[Taxon pictures]

	[Character pictures]

	[Character state pictures]

	[Attribute pictures]
ENDBLOCK;
